# Supplementary material for: Systematic Review of Sequencing Studies and Gene Expression Profiling in Familial Meniere Disease
Source: Genes (Basel). 2020 Nov 27;11(12):1414. doi: 10.3390/genes11121414 (PMC7761472; doi:10.3390/genes11121414)
Supplement: Supplementary file 1 [file genes-11-01414-s001.zip]

Archive with 2 entries (1 files):
- genes-969814_Supplementary/
- genes-969814_Supplementary/genes-969814_Supplementary_R2.docx
